# Supplementary material for: Trends in Anaphylaxis Hospitalizations among Adults in Spain and Their Relationship with Asthma—Analysis of Hospital Discharge data from 2016 to 2021
Source: Healthcare (Basel). 2023 Nov 22;11(23):3016. doi: 10.3390/healthcare11233016 (PMC10706569; doi:10.3390/healthcare11233016)
Supplement: Supplementary file 1 [file healthcare-11-03016-s001.zip]

Archive with 1 entries (1 files):
- healthcare-2659129-supplementary.pdf
